# Supplementary material for: Influence of Nisin-Biogel at Subinhibitory Concentrations on Virulence Expression in Staphylococcus aureus Isolates from Diabetic Foot Infections
Source: Antibiotics (Basel). 2021 Dec 7;10(12):1501. doi: 10.3390/antibiotics10121501 (PMC8698857; doi:10.3390/antibiotics10121501)
Supplement: Supplementary file 1 [file antibiotics-10-01501-s001.zip]

Archive with 1 entries (1 files):
- antibiotics-1475743-supplementary.pdf
